# Supplementary material for: Widespread non-target-site resistance in Setaria viridis to four classes of herbicide
Source: Theor Appl Genet. 2026 May 5;139(6):148. doi: 10.1007/s00122-026-05240-7 (PMC13144258; doi:10.1007/s00122-026-05240-7)
Supplement: Supplementary file 1 — Supplementary file1 (XLSX 1625 KB) [file 122_2026_5240_MOESM1_ESM.xlsx]

## Sheet: S1.Germplasm
Table S1. Accession numbers, origin information, and experiment data for S. viridis, S. faberi, and S. italica lines analyzed
Accession ID	ALT ACCNAME	# Lines	Spp	Herbicide Assay	ACCase7 & ALS analysis	Resequencing data	Source	Region	Country	Latitude	Longitude	Elevation	NCBI SRA Accession ID
1181	1181	3	S. viridis	Yes	No	No	E. Kellogg	North America	USA	38.6173	-90.2651	153
1186	1186	1	S. viridis	Yes	No	Yes	E. Kellogg	North America	USA	38.6467	-90.2521	154	SRP085537
1192	1192	1	S. viridis	Yes	No	No	E. Kellogg	North America	USA	38.8568	-89.4037		SRP086655
1194	1194	1	S. viridis	Yes	No	Yes	E. Kellogg	North America	USA	39.4047	-87.6532	156	SRP047642
1198	1198	1	S. viridis	No	No	Yes	E. Kellogg	North America	USA	39.8905	-84.1999		SRP085538
1204	1204	1	S. viridis	No	No	Yes	E. Kellogg	North America	USA	39.9644	-83.3586		SRP085539
1206	1206	1	S. viridis	No	No	Yes	E. Kellogg	North America	USA	40.0309	-82.4485		SRP085507
1209	1209	2	S. viridis	Yes	No	Yes	E. Kellogg	North America	USA	40.684	-75.1504		SRP085542
1210	1210	1	S. viridis	No	No	Yes	E. Kellogg	North America	USA	41.9202	-71.3572		SRP085490
1211	1211	1	S. viridis	Yes	No	No	E. Kellogg	North America	USA	41.9202	-71.3572	33
1212	1212	1	S. viridis	Yes	Yes	Yes	E. Kellogg	North America	USA	42.8912	-70.8715	15	SRP047569
1220	1220	1	S. viridis	No	No	Yes	E. Kellogg	North America	USA	39.6151	-77.6976		SRP085545
1222	1222	1	S. viridis	No	No	Yes	E. Kellogg	North America	USA	39.6602	-79.777		SRP085518
1225	1225	1	S. viridis	No	No	Yes	E. Kellogg	North America	USA	39.2518	-81.5548		SRP085510
1226	1226	1	S. viridis	No	No	Yes	E. Kellogg	North America	USA	39.1925	-82.2694		SRP085502
1227	1227	3	S. faberi	Yes	No	No	E. Kellogg	North America	USA	39.1925	-82.2694	241
1229	1229	2	S. viridis	Yes	No	Yes	E. Kellogg/M. Estep	North America	USA	39.0436	-83.1645		SRP085514
1230	1230	1	S. faberi	Yes	No	No	E. Kellogg	North America	USA	39.0436	-83.1645	179
1231	1231	2	S. viridis	Yes	No	Yes	E. Kellogg	North America	USA	39.0436	-83.1645	179	SRP047648
1233	1233	1	S. viridis	No	No	Yes	E. Kellogg	North America	USA	38.6485	-90.3156		SRP085541
1235	1235	2	S. viridis	Yes	No	Yes	E. Kellogg	North America	USA	38.8762	-90.1904	131	SRP047583
1237	1237	3	S. viridis	Yes	No	Yes	E. Kellogg	North America	USA	38.8762	-90.1904	131	SRP047650
1243	Kellogg 1243	2	S. viridis	Yes	No	Yes	E. Kellogg	North America	USA	40.0924	-89.4217	186	SRP047652
1247	Kellogg 1247	1	S. faberi	Yes	No	No	E. Kellogg	North America	USA	40.7562	-88.7136	215
1249	1249	1	S. viridis	No	No	Yes	E. Kellogg	North America	USA	41.6482	-88.0784		SRP083986
2643	2643-Lamont AB Canada	1	S. viridis	Yes	Yes	No	H. Beckie	North America	Canada	53.8583	-112.697	635
4694	4694-Rockyford AB Canada	1	S. viridis	Yes	Yes	No	H. Beckie	North America	Canada	51.2602	-113.116	853
5403	5403-Swan Lake MB Canada	1	S. viridis	Yes	Yes	No	H. Beckie	North America	Canada	49.4623	-98.7098	467
6067	6067-Gilbert Plains MB Canada	1	S. viridis	Yes	Yes	No	H. Beckie	North America	Canada	51.277	-100.514	402
6128	6128-Dauphin MB Canada	1	S. viridis	Yes	No	No	H. Beckie	North America	Canada	51.225	-99.987
6354	6354-Swan River MB Canada	1	S. viridis	Yes	No	No	H. Beckie	North America	Canada	52.1325	-101.567
6501	6501- Deloraine MB Canada	1	S. viridis	Yes	Yes	No	H. Beckie	North America	Canada	49.351	-100.473	492
6519	6519-Deloraine MB Canada	1	S. viridis	Yes	Yes	No	H. Beckie	North America	Canada	49.1892	-100.279	534
6587	6587-Brandon MB Canada	1	S. viridis	Yes	Yes	No	H. Beckie	North America	Canada	49.794	-100.116
6789	6789-Killarney MB Canada	1	S. viridis	Yes	No	No	H. Beckie	North America	Canada	49.315	-99.761	481
6874	6874-Edward MB Canada	1	S. viridis	Yes	Yes	No	H. Beckie	North America	Canada	49.233	-100.947	444
6951	6951-Minnedosa MB Canada	1	S. viridis	Yes	No	No	H. Beckie	North America	Canada	50.2148	-99.7692	526
8002	8002	1	S. viridis	Yes	No	No	T. Wang/X. Diao	East Asia	China	26.6477	106.63	1280
8003	8003	1	S. viridis	Yes	No	No	T. Wang/X. Diao	East Asia	China, Qinghai	36.6171	101.778	2264
8004	8004	1	S. viridis	Yes	No	No	T. Wang/X. Diao	East Asia	China, Lanzhou, Gansu	36.0611	103.834	1531
8005	8005	1	S. viridis	Yes	No	No	T. Wang/X. Diao	East Asia	China, Xinjiang	43.8256	87.6168	843
8007	8007	1	S. viridis	Yes	No	No	T. Wang/X. Diao	East Asia	China	29.563	106.552	222
8008	8008	1	S. viridis	Yes	No	No	T. Wang/X. Diao	East Asia	China	24.8801	102.833	1930
8019	8019	1	S. viridis	Yes	No	No	T. Wang/X. Diao	East Asia	China, Baoding, Hebei	38.8739	115.465	21
8032	8032	1	S. viridis	Yes	No	No	T. Wang/X. Diao	East Asia	China	37.9002	114.648	52
8046	8046	1	S. viridis	Yes	No	No	T. Wang/X. Diao	East Asia	China	45.8038	126.535	110
8050	8050	1	S. viridis	Yes	No	No	T. Wang/X. Diao	East Asia	China	41.4031	119.643	411
8054	8054	1	S. viridis	Yes	No	Yes	T. Wang/X. Diao	East Asia	China				SRP085533
8063	8063	1	S. viridis	Yes	No	No	T. Wang/X. Diao	East Asia	China	38.4167	112.734	787
8068	8068	1	S. viridis	Yes	No	No	T. Wang/X. Diao	East Asia	China	36.6512	117.12	141
8072	8072	1	S. viridis	Yes	No	No	T. Wang/X. Diao	East Asia	China	36.0159	106.243	1769
8093	8093	1	S. viridis	Yes	No	No	T. Wang/X. Diao	East Asia	China	23.1292	113.264	14
8105	8105	1	S. viridis	Yes	No	No	T. Wang/X. Diao	East Asia	China
8118	8118	1	S. viridis	Yes	No	No	T. Wang/X. Diao	East Asia	China
8125	8125	1	S. faberi	Yes	No	No	T. Wang/X. Diao	East Asia	China	30.5723	104.067	465
8138	8138	1	S. viridis	Yes	No	No	T. Wang/X. Diao	East Asia	China	30.5723	104.067	465
07…13		1	S. viridis	Yes	No	No	T. Robert	East Asia	China
1-96 (A-3)	I96 Plant 3A	1	S. viridis	Yes	No	No	T. Robert	Western Europe	Germany	51.1657	10.4515	202
129-86 CI-3	129-86 CI-3 (packet 1)	1	S. viridis	Yes	No	No	E. Kellogg/M. Estep	East Asia	China, Beijing	39.91	116.4
288-84 CIII-3	288.84 plant CIII	1	S. viridis	Yes	No	No	T. Robert	East Asia	China	39.91	116.4	48
8018 (a)	8018	2	S. viridis	Yes	No	No	T. Wang/X. Diao	East Asia	China
81-79	81-79 CII 2.Hand #1_cons	1	S. faberi	Yes	No	No	T. Robert	East Asia	China	39.904	116.408	50
96-79_IV_1	Agnes_96.79	1	S. viridis	Yes	No	Yes	T. Robert	East Asia	China, Liaoning, Tsang tseu (Road shenyang - Tieling)	41.8354	123.429	39	SRP085455
A10	A10	1	S. viridis	Yes	Yes	Yes	I. Morrison8	North America	Canada				SRP084549
AHART_17139	Azerbaiyan Ahar	1	S. viridis	Yes	No	No	Keshavarzi	Middle East	Iran	38.4667	47.05	1335
Ahart_17139	Ahart_17139	1	S. viridis	No	No	Yes	E. Kellogg	North America	USA	40.0368	-122.112		SRP085515
Ahart_17140	Ahart_17140	1	S. viridis	No	No	Yes	E. Kellogg	North America	USA	41.1722	-121.024		SRP085506
Ames_21519	21519 (1-3)	1	S. viridis	Yes	No	Yes	USDA	East Asia	China	45.4039	130.627	418	SRP004292
Ames_21520	Ames_21520	1	S. viridis	No	No	Yes	USDA	East Asia	China	43.1281	131.901	72	SRP047658
DIZIN	Dizin	1	S. viridis	Yes	No	No	Keshavarzi	Middle East	Iran
FU BERLIN	FU Berlin	5	S. viridis	Yes	No	No	M. Weigend	Europe	Germany	52.4964	13.4667
Gall_Fairfield_14	Gall_Fairfield_14	1	S. viridis	No	No	Yes	E. Kellogg	North America	USA				SRP085519
Gall_NewHaven_20	Gall_NewHaven_20	1	S. viridis	No	No	Yes	E. Kellogg	North America	USA	41.1222	-73.3166		SRP085517
GREENFOXTAIL 220	Green foxtail (package labeled 220)	1	S. viridis	Yes	No	No	J. Gunsolus	North America	USA	44.0655	-93.5141
Guilen Rasht	Guilen Rasht-1	1	S. viridis	Yes	No	No	Keshavarzi	Middle East	Iran	37.2833	49.5833
HR0703	HR0703-Morden MB Canada	1	S. viridis	Yes	No	No	H. Beckie	North America	Canada	49.1833	-98.1	300
ISE-1	Ise-1	1	S. italica	Yes	No	No	ICRISAT	South Asia	India
Ise-1069	Ise-1069	1	S. viridis	Yes	No	No	ICRISAT	Middle East	Syrian Arab Republic
ISE-1070	Ise-1070	1	S. viridis	Yes	No	No	ICRISAT	Middle East	Syrian Arab Republic
ISE-1107	Ise-1107	1	S. viridis	Yes	No	No	ICRISAT	Middle East	Syrian Arab Republic
ISE-1282	Ise-1282	1	S. viridis	Yes	No	No	ICRISAT	Middle East	Turkey
ISE-1303	Ise-1303	1	S. viridis	Yes	No	No	ICRISAT	Middle East	Iran
ISE-1430	Ise-1430	1	S. viridis	Yes	No	No	ICRISAT	West Asia	India
ISE-1431	Ise-1431	1	S. viridis	Yes	No	No	ICRISAT	West Asia	India
Ise-1442	Ise-1442	1	S. viridis	Yes	No	No	ICRISAT	West Asia	India
Ise-1466	Ise-1466	1	S. viridis	Yes	No	No	ICRISAT	Central America	Mexico
ISE-1467	Ise-1467	1	S. viridis	Yes	No	No	ICRISAT	Central America	Mexico
ISE-1679	Ise-1679	1	S. viridis	Yes	No	No	ICRISAT	South Asia	India	19.38	85.06	3
Ise-1718	Ise-1718	1	S. viridis	Yes	No	No	ICRISAT	South Asia	India	19.38	85.06	3
ISE-1719	Ise-1719	1	S. viridis	Yes	No	No	ICRISAT	West Asia	India
ISE-2	Ise-2	1	S. italica	Yes	No	No	ICRISAT	South Asia	India
ISE-27	Ise-27	1	S. viridis	Yes	No	No	ICRISAT	South Asia	India
ISE-3	Ise-3	1	S. italica	Yes	No	No	ICRISAT	South Asia	India
ISE-4	Ise-4	2	S. italica	Yes	No	No	ICRISAT	South Asia	India
ISE-5	Ise-5	1	S. italica	Yes	No	No	ICRISAT	South Asia	India
ISE-6	Ise-6	1	S. italica	Yes	No	No	ICRISAT	South Asia	India
ISE-7	Ise-7	1	S. italica	Yes	No	No	ICRISAT	South Asia	India
ISE-8	Ise-8	1	S. italica	Yes	No	No	ICRISAT	South Asia	India
ISE-826	Ise-826	1	S. viridis	Yes	No	No	ICRISAT	East Asia	China
ISE-830	Ise-830	1	S. viridis	Yes	No	No	ICRISAT	East Asia	China
ISE-9	Ise-9	1	S. italica	Yes	No	No	ICRISAT	South Asia	India
KARAJ MARDABAD	Karaj Mardabad	1	S. viridis	Yes	No	No	Keshavarzi	Middle East	Iran	35.7283	50.8133	1163
KORDISTAN	Kordistan, Sanandaj	1	S. viridis	Yes	No	No	Keshavarzi	Middle East	Iran
MAZANDARIN	Mazandaran Ghaemshahr	1	S. viridis	Yes	No	No	Keshavarzi	Middle East	Iran
ME008	ME008	1	S. viridis	No	No	Yes	E. Kellogg	North America	USA	41.5558	-91.5416		SRP084005
ME010	ME010	2	S. viridis	Yes	No	Yes	E. Kellogg	North America	USA	43.0394	-92.6708	1063	SRP085532
ME011	ME011	2	S. viridis	Yes	No	Yes	E. Kellogg	North America	USA	43.447	-93.355	1302	SRP085536
ME012	ME012	3	S. viridis	Yes	No	Yes	E. Kellogg	North America	USA	44.2841	-93.2937	996	SRP083893
ME032V	ME032V	5	S. viridis	Yes	No	Yes	E. Kellogg	North America	Canada	49.6518	-98.7106	1205	SRP085547
ME040	ME040	1	S. viridis	Yes	No	Yes	E. Kellogg	North America	Canada	49.4873	-97.4818	851	SRP047687
ME049V	ME049V	1	S. viridis	Yes	No	Yes	E. Kellogg	North America	USA	45.4028	-97.0232	1795	SRP084019
ME050V	ME050V	1	S. viridis	Yes	No	Yes	E. Kellogg	North America	USA	44.66	-96.8174	1930	SRP084010
ME051V	ME051V	2	S. viridis	Yes	No	No	E. Kellogg	North America	USA	43.9086	-96.7593	0	SRP084011
ME052V	ME052V	1	S. viridis	Yes	No	No	E. Kellogg	North America	USA	43.0831	-96.7973	1459	SRP047715
ME054V	ME054V	4	S. viridis	Yes	No	No	E. Kellogg	North America	USA	41.7105	-96.0254	1020
ME057BV	ME057BV	1	S. viridis	Yes	No	No	E. Kellogg	North America	USA	39.3857	-94.7903	808
ME059V	ME059V	1	S. viridis	No	No	Yes	E. Kellogg	North America	USA	38.9526	-93.0892		SRP085544
ME062	ME062	1	S. viridis	No	No	Yes	E. Kellogg	North America	USA	38.8236	-90.1818		SRP084018
ME073	ME073	1	S. viridis	No	No	Yes	E. Kellogg	North America	USA	38.8285	-90.1805		SRP083994
ME074	ME074	1	S. viridis	No	No	Yes	E. Kellogg	North America	USA				SRP084016
ME13	ME13	1	S. viridis	Yes	No	Yes	E. Kellogg	North America	USA	45.5524	-94.2273	334	SRP083892
ME14	ME14	2	S. viridis	Yes	Yes	Yes	E. Kellogg	North America	USA	46.0373	-95.8343	390	SRP083896
ME15	ME15	3	S. viridis	Yes	Yes	Yes	E. Kellogg	North America	USA	46.66	-96.3932	322	SRP047654
ME16	ME16	2	S. viridis	Yes	Yes	Yes	E. Kellogg	North America	USA	47.2407	-97.0105	283	SRP047657
ME17	ME17	2	S. viridis	Yes	Yes	Yes	E. Kellogg	North America	Canada	49.1923	-98.4772	379	SRP086649
ME19	ME19	1	S. viridis	Yes	Yes	Yes	E. Kellogg	North America	Canada	49.402	-98.8397	441	SRP047662
ME20	ME20	2	S. viridis	Yes	Yes	Yes	E. Kellogg	North America	Canada	49.5954	-98.87	386	SRP047666
ME21	ME21	1	S. viridis	Yes	Yes	Yes	E. Kellogg	North America	Canada	49.5954	-98.87	405	SRP084012
ME22	ME22	3	S. viridis	Yes	Yes	Yes	E. Kellogg	North America	Canada	49.5958	-98.8013	418	SRP084015
ME23V	ME23V	2	S. viridis	Yes	Yes	Yes	E. Kellogg	North America	Canada	49.6284	-98.7255	376	SRP084013
ME24V	ME024V	3	S. viridis	Yes	Yes	Yes	E. Kellogg	North America	Canada	49.6235	-98.7695	387	SRP085540
ME25V	ME25V	2	S. viridis	Yes	Yes	Yes	E. Kellogg	North America	Canada	49.6316	-98.8014	379	SRP047671
ME26	ME26	2	S. viridis	Yes	Yes	Yes	E. Kellogg	North America	Canada	49.6589	-98.8016	374	SRP084017
ME28V	ME028V	2	S. viridis	Yes	Yes	Yes	E. Kellogg	North America	Canada	49.6946	-98.7943	368	SRP041321
ME33V	ME33V	2	S. viridis	Yes	Yes	Yes	E. Kellogg	North America	Canada	49.6855	-98.6197	315	SRP084014
ME34V	ME34V	2	S. viridis	Yes	Yes	Yes	E. Kellogg	North America	Canada	49.6431	-98.6195	338	SRP047800
ME35	ME35	3	S. viridis	Yes	Yes	Yes	E. Kellogg	North America	Canada	49.5327	-98.6875	459	SRP047821
ME40	ME40	2	S. viridis	Yes	No	Yes	E. Kellogg	North America	Canada	49.4873	-97.4818	259	SRP047687
ME41	ME41	1	S. viridis	Yes	Yes	Yes	E. Kellogg	North America	Canada	49.5026	-97.6443	239	SRP086650
ME42	ME42	2	S. viridis	Yes	Yes	Yes	E. Kellogg	North America	Canada	49.5009	-98.0279	264	SRP047644
ME43	ME43	3	S. viridis	Yes	Yes	Yes	E. Kellogg	North America	Canada	49.4989	-98.0341	259	SRP047693
ME44	ME44	2	S. viridis	Yes	Yes	Yes	E. Kellogg	North America	Canada	49.4984	-98.0411	268	SRP047700
ME46	ME46	2	S. viridis	Yes	Yes	Yes	E. Kellogg	North America	Canada	49.5008	-98.0299	272	SRP084009
ME48V	ME48V	1	S. viridis	No	No	Yes	E. Kellogg	North America	USA	45.9649	-96.8384	325	SRP047709
ME51V	ME51V	1	S. viridis	No	No	Yes	E. Kellogg	North America	USA	43.9086	-96.7593	492	SRP084011
ME52V	ME52V	1	S. viridis	No	No	Yes	E. Kellogg	North America	USA	43.0831	-96.7973	445	SRP047715
NATANZ	Natanz-1	1	S. viridis	Yes	No	No	Keshavarzi	Middle East	Iran	33.5069	51.9136	1658
NEE57234	Nee57234	1	S. faberi	Yes	No	No	E. Kellogg	North America	USA	40.8611	-73.8731	28
Penagos P2	Penagos P2	1	S. viridis	No	No	Yes	E. Kellogg	North America	USA	36.0893	-86.3709	186	SRP047725
Penagos P4	Penagos P4	1	S. viridis	No	No	Yes	E. Kellogg	North America	USA	36.0254	-86.3484		SRP047601
Penagos P5	Penagos P5	1	S. viridis	No	No	Yes	E. Kellogg	North America	USA	36.0769	-86.3964	188	SRP047729
Penagos P6	Penagos P6	1	S. viridis	No	No	Yes	E. Kellogg	North America	USA	36.0747	-86.5108		SRP085516
Penagos P7	Penagos P7	1	S. viridis	No	No	Yes	E. Kellogg	North America	USA	36.0664	-86.6003	164	SRP085549
PI202407	PI202407	1	S. viridis	No	No	Yes	USDA	South America	Chili	-37.438	-72.2471	195	SRP004291
PI204624	PI 204624 (s.s. 4-4)	1	S. viridis	Yes	No	Yes	USDA	Middle East	Turkey	38.7027	35.5078		SRP085558
PI204625	PI204625	1	S. viridis	No	No	Yes	USDA	Middle East	Turkey	39.9208	32.8541	871	SRP005246
PI204628	PI 204628 (s.v. 6-1)	1	S. viridis	Yes	No	Yes	USDA	Middle East	Turkey	39.75	37.0167		SRP085559
PI204727	PI204727 (s.v. 7-3)	1	S. viridis	Yes	No	Yes	USDA	Middle East	Turkey	39.9208	32.8541	871	SRP047655
PI204730	PI 204730 (s.v. 8-2)	1	S. viridis	Yes	No	Yes	USDA	Middle East	Turkey	38.7027	35.5078		SRP085554
PI212625	PI212625 (s.v.9-2)	1	S. viridis	Yes	No	No	USDA	Middle East	Afghanistan	34.4333	70.4667	559	SRP086693
PI221960	PI221960 (s.v. 10-1)	1	S. viridis	Yes	No	No	USDA	Middle East	Afghanistan	34.4545	68.4167	3000
PI223677	PI223677 (s.v. 11-1)	1	S. viridis	Yes	No	Yes	USDA	Middle East	Iran	38.3955	48.6962	300	SRP074993
PI230134	PI230134	1	S. viridis	Yes	No	Yes	USDA	Middle East	Iran	32.9856	50.4119		SRP083998
PI230135	PI230135 (s.v. 13-2)	1	S. viridis	No	No	Yes	USDA	Middle East	Iran	35.7625	51.9625	2000	SRP047651
PI408810	PI408810	1	S. viridis	No	No	Yes	USDA	East Asia	China	43.8483	125.307	216	SRP085550
PI408811	PI408811 (s.v. 15-1)	1	S. viridis	Yes	No	Yes	USDA	East Asia	China	34.25	108.867	401	SRP085556
PI442553	PI 442553	1	S. viridis	Yes	No	No	USDA	Europe	Belgium	51.248	4.71779
Roche 10106	Roche 10106	1	S. viridis	No	No	Yes	E. Kellogg	North America	USA	42.2944	-123.782	609	SRP047593
Set 28	Set 28	1	S. viridis	Yes	Yes	No	A. Börner	Western Europe	Germany	51.1657	10.4515	202
Set 41	Set 41	1	S. viridis	Yes	No	No	A. Börner	Europe	Hungary	47.2753	20.5528
SET 42	Set 42	1	S. viridis	Yes	Yes	No	A. Börner	Western Europe	Germany	51.1657	10.4515	202
SET 43	Set 43	1	S. viridis	Yes	No	No	A. Börner	Western Europe	Belgium	50.5039	4.46994	139
SET 871	Set 871	1	S. viridis	Yes	No	No	A. Börner	Western Europe	Italy	41.8719	12.5674	39
SET 992	Set 992	1	S. viridis	Yes	Yes	No	A. Börner	Western Europe	Germany	51.1657	10.4515	202
Sweeney_2033	Sweeney 2033	1	S. viridis	Yes	No	Yes	E. Kellogg	North America	USA	41.2735	-72.8098	9	SRP085523
Sweeney_2035	Sweeney 2035	1	S. viridis	No	No	Yes	E. Kellogg	North America	USA	41.2746	-72.8176		SRP085529
Thompson 1	Thompson 1	1	S. viridis	No	No	Yes	E. Kellogg	North America	USA	42.0123	-93.9158	269	SRP085521
Thompson_Bonne	Thompson_Bonne	4	S. viridis	Yes	No	No	E. Kellogg	North America	USA	42.0123	-93.9158	269
UM8	UM8-Portage LaPrairie MB Canada	1	S. viridis	Yes	Yes	No	H. Beckie	North America	Canada	49.9657	-98.2495	256
UMDEL	Umdel-Deloraine MB Canada	1	S. viridis	Yes	Yes	No	H. Beckie	North America	Canada	49.1933	-100.494	498
VELA 102	102 Vela	1	S. viridis	Yes	No	No	E. Kellogg	North America	USA	40.8139	-81.8927	1066
VELA 109	109 Vela	1	S. faberi	Yes	No	No	E. Kellogg	North America	USA	39.7679	82.5429	1050
VELA 70	VELA70	1	S. faberi	Yes	No	No	E. Kellogg	North America	USA	41.7129	-83.6857	181
VELA 73	VELA 73	1	S. viridis	No	No	Yes	E. Kellogg	North America	USA	42.3792	-83.7548		SRP085524
VELA 80	VELA 80	1	S. viridis	Yes	Yes	Yes	E. Kellogg	North America	USA	44.7269	-83.8203	284	SRP041321
VELA 81	VELA 81	1	S. viridis	No	No	Yes	E. Kellogg	North America	USA	45.1086	-84.1664		SRP085527
VELA 82	VELA 82	1	S. viridis	No	No	Yes	E. Kellogg	North America	USA	45.1086	-84.1664		SRP085522
VELA 85	VELA 85	1	S. viridis	No	No	Yes	E. Kellogg	North America	USA	44.5663	-85.3029		SRP085551
VELA 86	VELA 86	1	S. viridis	No	No	Yes	E. Kellogg	North America	USA	44.5556	-85.3032		SRP085535
VELA 88	88 VELA	1	S. viridis	Yes	No	Yes	E. Kellogg	North America	USA	43.8881	-85.5308		SRP085526
VELA 89	89 VELA	1	S. viridis	Yes	No	Yes	E. Kellogg	North America	USA	43.0399	-85.6636		SRP085525
VELA 92	VELA 92	1	S. viridis	No	No	Yes	E. Kellogg	North America	USA	42.2615	-85.1962		SRP085528
VELA 93	VELA 93	1	S. viridis	No	No	Yes	E. Kellogg	North America	USA	41.7076	-85.0058		SRP085534
VELA 94	VELA 94	1	S. viridis	No	No	Yes	E. Kellogg	North America	USA	41.0277	-85.2635		SRP085555
VELA 97	VELA 97	2	S. faberi	Yes	No	No	E. Kellogg	North America	USA	40.7836	-85.9196	673
W. Momence	WASELKOV s.n.Momence	3	S. viridis	Yes	No	Yes	E. Kellogg	North America	USA	41.162	-89.6615	253	SRP074991
W. Rock Falls 1	WASELKOV s.n rockfalls	1	S. viridis	Yes	No	Yes	E. Kellogg	North America	USA	41.7861	-89.6825	191	SRP047743
W. Vandalia 1	W. Vandalia 1	1	S. viridis	No	No	Yes	E. Kellogg	North America	USA	38.9607	-89.0891	149	SRP085543
Waselkov s.n. Darke County	Waselkov s.n. Darke County	1	S. viridis	No	No	Yes	E. Kellogg	North America	USA	40.3229	-84.6196		SRP085520
Yugu1	yugu1	1	S. italica	Yes	No	Yes	E. Kellogg	East Asia	China				SRP529967

## Sheet: S2. Primers
Table S2. Overlapping primer sequences for amplication of Acetyl-CoA carboxylase (Seita.7G030200) and Acetolactate synthase (Seita.1G169700)
Locus	Primers	Forward	Reverse
Accase	1F/1R	TGAGAATGGGGCTTACCTGT	CTGCAACAAGACAGCACCAT
Accase	2F/2R	TCTTAATGTTGCTCTGTGGTGAA	GCCAAACAGCAGAAACACCT
Accase	3F/3R	TTCTCCAGCTCAGCTACTTCG	TCCAGCAAGTGCAGTGTCTC
Accase	4F/4R	GGGCATTGTTGAAAGAGACA	GGGCATTGTTGAAAGAGACA
Accase	5F/5R	ACCCTTTGATAGAAATCAGACGTT	AGCTCCTCCAACCACTGAAA
Accase	6F/6R	AGCTATGCGTGTTCAAGCTG	CGATTTTCAATCACCCCTGA
Accase	7F/7R	AAAACACTTGATTCTGTTGGAATTT	TGCAGTTGAATTAACATGAGCA
Accase	8F/8R	AGGGCTAGCCAGTCTTCCAT	GCTTTTTCCTTCTCTGAACCT
Accase	9F/9R	GCATTGCTTTTTAAACTGTTTGC	TGCATCTTCGACAGGTAATGG
Accase	10F/10R	TCGCAAGAAGCCTTTCTGAT	GAGTAATGTGTGGCGCATTG
Accase	11F/11R	GAGCTGCTGGTTTGAAGGTT	AAAACAACCACCTGTTGACG
Accase	12F/12R	TCACACTTGCACCATTGATGT	CTTGCCCACAACAGAGTCAA
Accase	A1,B1,D1,H2,B5,C5,F5,G5(PRIMER12F1/12R)	ACGAACTTGTTGGTGCACAG	CTTGCCCACAACAGAGTCAA
Accase	13F/13R	TGACGAAGACTATGCCCGTA	GCTCTCCAGCCATAGGAATG
Accase	14F/14R	CTTCAGGCTGGGTCAACAAT	CAATTGCAGCACCAAAAGAC
Accase	15F/15R	GGTAAGCTTGCTATCTGCTGGT	CACATTGTGTTGAATGTGTTGG
Accase	16F/16R	TCCTATTCCGTTTGCATGGT	CATGCCAAACGATCACTGAC
Accase	G1,E3,G3,D5,H5(16F1/16R)	GCACAGGATTACTCCTAACAGA	CATGCCAAACGATCACTGAC
ALS	F1/R1	AGAGGCACCACCTAGGGTTT	AAAGGGAGAGCCGGTTGAT
ALS	F2/R2	CTCCACCGGTCAGTGTTTG	GTTCAGTTGCAGGAGGCTTG
ALS	F3/R3	GTTGTGCAGGAGGCGTTC	CCCTCTTCTGCTGATCCAAC
ALS	F4/R4	TTGCAAGCAGGGCTAAGATT	AGTCCAGAGTTGACGCCCTA

## Sheet: S3. Resistance
Table S3. Response of Setaria lines to five herbicide treatments.
Accession ID	ALT	Untreated1	Fluazifop1	Sethoxydim1	Nicosulfuron1	Glyphosate1	Glufosinate1
1230	1230	3	0	0	0	0	0
26432	2643-Lamont AB Canada	3	3 (SEED)	2 (SEED)	0	0	0
65872	6587-Brandon MB Canada	3	0	0	0	0	0
67892	6789-Killarney MB Canada	3	0	0	0	0	0
8002	8002	3	0	2	0	0	0
8003	8003	3	0	0	0	0	0
8004	8004	3	0	0	0	0	0
8005	8005	3	0	0	0	0	0
8007	8007	3	0	0	0	0	0
8008	8008	3	0	0	0	0	0
8019	8019	3	0	0	0	0	0
8032	8032	3	0	0	0	0	0
8046	8046	3	0	0	0	0	0
8050	8050	3	0	0	0	0	0
8054	8054	3	0	0	0	0	0
8063	8063	3	0	0	0	0	0
8068	8068	3	0	0	0	0	0
8072	8072	3	0	0	0	0	0
8118	8118	3	0	0	0	0	0
8138	8138	3	0	0	2	0	0
204628	PI 204628 (s.v. 6-1)	3	0	0	0	0	0
204727	PI204727 (s.v. 7-3)	3	0	0	0	0	0
204730	PI 204730 (s.v. 8-2)	3	0	0	0	0	0
221960	PI221960 (s.v. 10-1)	3	0	0	0	0	0
057BV-P1	ME057BV	3	0	0	0	0	0
1-96 (A-3)	I96 Plant 3A	3	0	0	0	0	0
102 VELA (T.Kellogg lab, USA)	102 Vela	3	0	0	1 (SEED)	0	0
109 vela	109 Vela	3	0	0	0	0	0
1181-P2 (T.Kellogg lab, USA)	1181	3	0	0	0	0	1 (SEED)
1181-P4 (T.Kellogg lab, USA)	1181	3	2 (SEED)	2 (SEED)	2 (SEED)	0	0
1181-P5	1181	3	0	0	0	0	0
1186-P4	1186	3	0	0	0	0	0
1192 (T.Kellogg lab, USA)	1192	3	0	0	0	0	0
1194-P3	1194	3	0	0	0	0	0
1209 (T.Kellogg lab, USA)	1209	3	0	0	0	0	0
1209-P2	1209	3	0	0	0	0	0
1211-P1	1211	3	0	0	0	1 (GROWTH)	0
1212-P3	1212	3	1	1 (SEED)	1	0	0
1227-P1	1227	3	0	0	0	0	0
1227-P3	1227	3	0	0	0	0	0
1227-P4	1227	3	0	0	1	0	0
1229-P2	1229	3	0	0	1 (SEED)	0	0
1229-P3	1229	3	0	0	0	0	0
1231-P1	1231	3	0	0	3 (GROWTH)	0	0
1231-P2	1231	3	0	0	0	0	0
1235-P1	1235	3	0	0	1	0	0
1235-P2	1235	3	0	0	0	0	0
1237-P3	1237	3	0	0	0	0	0
1237-P4	1237	3	2	0	0	0	0
1243 KELLOGG-P2	Kellogg 1243	3	0	0	0	0	0
1243 KELLOGG-P3	Kellogg 1243	3	2	0	1	0	0
1247 KELLOGG-P1	Kellogg 1247	3	0	0	0	0	0
129-86 (CI-3) (M.Estep, Beiijing, China)	129-86 CI-3 (packet 1)	3	0	3 (SEED)	0	0	0
212625 (S.V. 9-2)	PI212625 (s.v.9-2)	3	0	0	0	0	0
21519 (1-3)	21519 (1-3)	3	0	0	0	0	0
223677 (s.v. 11-4) (USDA-GRIN, Iran)	PI223677 (s.v. 11-1)	3	2 (SEED)	0	0	0	0
230134 (s.v. 12-1) (USDA-GRIN, Iran)	PI230134	3	0	0	1	0	1 (GROWTH)
288-84 CIII-3	288.84 plant CIII	3	0	0	0	0	0
408811 (s.v. 15-1) (USDA-GRIN, China)	PI408811 (s.v. 15-1)	3	0	0	0	0	0
4694-Rockyford2	4694-Rockyford AB Canada	3	0	0	0	0	0
5403-Swan lake2	5403-Swan Lake MB Canada	3	0	0	0	0	0
6067-Gilbert Plains2	6067-Gilbert Plains MB Canada	3	3 (SEED)	3 (SEED)	3 (SEED)	0	0
6128-Dauphin2	6128-Dauphin MB Canada	3	0	0	0	0	0
6354-Swan River3	6354-Swan River MB Canada	3	0	0	0	0	0
6501-Deloraine2	6501- Deloraine MB Canada	3	0	0	0	0	0
6519-Deloraine2	6519-Deloraine MB Canada	3	0	0	0	0	0
6874-Edward2	6874-Edward MB Canada	3	2 (SEED)	3 (SEED)	0	0	0
6951-Minnedosa2	6951-Minnedosa MB Canada	3	0	0	0	0	0
70 VELA-P1	VELA70	3	0	0	0	0	0
80 VELA-P3	VELA 80	3	0	0	1 (SEED)	0	0
8018 (a) (T.Yang, China)	8018 (a)	3	0	0	2 (SEED)	0	0
8018 (b)	8018 (a)	3	0	0	2 (GROWTH)	0	0
8093 (T.Yang, China)	8093	3	1	1	1	0	0
81-79 (II-2) (M. Estep, Beiijing, China)	81-79 CII 2.Hand #1_cons	3	0	0	2 (SEED)	0	0
8105 (T.Yang, China)	8105	3	1	1	1	1 (GROWTH)	0
8125 (T.Yang, China)	8125	3	0	0	1 (SEED)	1 (SEED)	0
88 VELA	88 VELA	3	0	0	3	0	0
89 VELA	89 VELA	3	0	0	0	0	0
96----79	Agnes_96.79	3	0	0	0	0	0
97 VELA-P1	VELA 97	3	0	0	0	0	0
97 VELA-P2 (T.Kellogg lab, USA, S.faberii)	VELA 97	3	0	0	0	0	0
A10	A10	3	0	0	0	0	0
AHAR 17139	Azerbaiyan Ahar	3	0	0	0	0	0
DIZIN	Dizin	3	0	0	0	0	0
FU BERLIN 2	FU Berlin	3	0	0	2	0	0
FU BERLIN 3	FU Berlin	3	0	0	0	0	0
FUBERLIN 1	FU Berlin	3	0	0	0	0	0
FUBERLIN 4	FU Berlin	3	0	0	0	0	0
FUBERLIN 5	FU Berlin	3	0	0	0	0	0
GREENFOXTAIL 220	Green foxtail (package labeled 220)	3	0	0	1	0	0
GUILAN, RASHT (Keshavarzi, Iran)	Guilen Rasht-1	3	0	0	0	0	0
HRO703-Morden2,3	HR0703-Morden MB Canada	3	3 (SEED)	3 (SEED)	3	0	0
ISE-1	Ise-1	3	0	0	0	0	0
Ise-1069	Ise-1069	3	2 (SEED)	0	3	0	0
ISE-1070 (Syrian Arab Republic, ICRISAT, ITALICA)	Ise-1070	3	0	0	2 (SEED)	0	0
ISE-1107 (Syrian Arab Republic, ICRISAT, ITALICA)	Ise-1107	3	0	0	1 (SEED)	0	0
ISE-1282	Ise-1282	3	0	0	0	0	0
ISE-1303 (Syrian Arab Republic, ICRISAT, ITALICA	Ise-1303	3	0	0	2 (SEED)	0	0
ISE-1430	Ise-1430	3	2 (GROWTH)	0	0	0	1 (GROWTH)
ISE-1431	Ise-1431	3	0	0	0	0	0
Ise-1442	Ise-1442	3	0	0	0	0	0
ISE-1467 (Syrian Arab Republic, ICRISAT, ITALICA	Ise-1467	3	0	0	1 (SEED)	0	0
ISE-1679 (ICRISAT, India)	Ise-1679	3	0	0	1 (SEED)	0	0
Ise-1718	Ise-1718	3	0	0	0	0	0
ISE-1719 (ICRISAT, India)	Ise-1719	3	1	0	2 (SEED)	0	2 (SEED)
ISE-2 (ICRISAT, India)	Ise-2	3	0	0	0	0	0
ISE-27	Ise-27	3	0	0	2	0	0
ISE-3	Ise-3	3	3	2	3 (GROWTH)	0	0
ISE-4 (ICRISAT, India)	Ise-4	3	0	0		0	0
ISE-4a (ICRISAT, India)	Ise-4	3	0	0	0	0	0
ISE-5	Ise-5	3	1	0	0	0	0
ISE-6 (ICRISAT, India)	Ise-6	3	0	0	0	0	0
ISE-7 (ICRISAT, India)	Ise-7	3	0	0	0	0	0
ISE-8 (ICRISAT, India)	Ise-8	3	0	0	0	0	0
ISE-826 (ICRISAT, India)	Ise-826	3	0	0	1 (SEED)	0	0
ISE-830 (ICRISAT, India)	Ise-830	3	0	0	1 (SEED)	0	0
ISE-9	Ise-9	3	0	0	0	0	0
KARAJ MARDABAD	Karaj Mardabad	3	0	0	0	0	0
KORDISTAN	Kordistan, Sanandaj	3	0	0	0	0	0
MAZANDARIN	Mazandaran Ghaemshahr	3	0	0	1	0	0
ME 50-P2	ME050V	3	0	0	0	0	0
ME010-P1	ME010	3	0	2	1 (GROWTH)	0	0
ME010-P4	ME010	3	0	0	0	0	0
ME011 (T.Kellogg lab, USA)	ME011	3	0	0	0	0	0
ME011-P3	ME011	3	0	0	2 (SEED)	0	0
ME012-P1	ME012	3	0	0	0	0	0
ME012-P2	ME012	3	0	0	0	0	0
ME013 - P2	ME13	3	2 (SEED)	0	0	0	0
ME015-P1	ME15	3	0	3	3	0	0
ME017-P3	ME17	3	0	0	0	0	0
ME023V-P2	ME23V	3	0	0	0	0	0
ME032V-P1	ME032V	3	0	0	0	0	0
ME032V-P2	ME032V	3	0	0	0	0	0
ME032V-P3	ME032V	3	0	0	0	0	0
ME032V-P5	ME032V	3	0	0	0	0	0
ME040 - P3	ME040	3	2 (GROWTH)	0	3 (GROWTH)	0	0
ME046-P3	ME46	3	1 (GROWTH)	2	1	0	0
ME049V (T.Kellogg lab, USA)	ME049V	3	0	0	0	0	0
ME050V	ME050V	3	0	0	0	0	0
ME051-P3	ME051V	3	0	0	0	0	0
ME051V-P1 (T.Kellogg lab, USA)	ME051V	3	0	0	0	0	0
ME052V - P1	ME052V	3	0	0	0	0	0
ME054-P1	ME054V	3	0	0	1	0	0
ME054-P4	ME054V	3	0	0	0	0	0
ME054-P5	ME054V	3	0	0	0	0	0
ME054V (T.Kellogg lab, USA)	ME054V	3	0	2	0	0	0
ME057BV	ME057BV	3	0	0	1 (GROWTH)	0	0
ME12-P5	ME012	3	0	0	0	0	0
ME14-P1	ME14	3	3 (SEED)	2 (SEED)	0	0	0
ME14-P3	ME14	3	0	0	0	0	0
ME15-P2	ME15	3	0	0	0	0	0
ME15-P3	ME15	3	0	0	2	0	0
ME16-P2	ME16	3	2 (SEED)	0	0	0	0
ME16-P3	ME16	3	0	0	2 (SEED)	0	0
ME17-P2	ME17	3	0	0	0	0	0
ME19-P3	ME19	3	3 (SEED)	0	2	0	0
ME20-P1	ME20	3	0	0	0	0	0
ME20-P2	ME20	3	2 (SEED)	1 (SEED)	0	0	0
ME21-P2	ME21	3	0	0	0	0	0
ME22-P1	ME22	3	0	0	1 (SEED)	0	0
ME22-P2	ME22	3	0	0	0	0	0
ME22-P3	ME22	3	0	0	0	0	0
ME23V-P2	ME23V	3	0	0	3 (GROWTH)	0	0
ME23V-P3	ME23V	3	0	0	0	0	0
ME24V-P1	ME24V	3	0	0	0	0	0
ME24V-P2	ME24V	3	2	0	0	0	0
ME24V-P3	ME24V	3	0	0	2	0	0
ME25V-P2	ME25V	3	0	0	0	0	0
ME25V-P3	ME25V	3	0	0	0	0	0
ME26-P2	ME26	3	3	1 (SEED)	0	0	0
ME26-P3	ME26	3	3 (SEED)	3 (SEED)	2	0	0
ME28V-P2	ME28V	3	0	2	0	0	0
ME28V-P3	ME28V	3	0	0	0	0	0
ME32V-P2	ME032V	3	0	0	2	0	0
ME33V-P2	ME33V	3	2 (SEED)	0	0	0	0
ME33V-P3	ME33V	3	2	3 (SEED)	0	0	0
ME34V-P1	ME34V	3	2 (SEED)	0	0	0	0
ME34V-P2	ME34V	3	0	0	0	0	0
ME35-P1	ME35	3	2 (SEED)	0	0	0	0
ME35-P2	ME35	3	3 (SEED)	2 (SEED)	2 (SEED)	0	0
ME35-P3	ME35	3	0	0	0	0	0
ME40-P1	ME40	3	0	0	2	0	0
ME40-P2	ME40	3	0	0	0	0	0
ME41-P2	ME41	3	0	0	0	0	0
ME42-P1	ME42	3	3 (SEED)	3 (SEED)	3	0	0
ME42-P2	ME42	3	2 (SEED)	3 (SEED)	2 (SEED)	0	0
ME43-P1	ME43	3	0	0	0	0	0
ME43-P2	ME43	3	3 (SEED)	1 (SEED)	1 (SEED)	0	0
ME43-P3	ME43	3	2 (SEED)	3 (SEED)	3	0	0
ME44-P2	ME44	3	2 (SEED)	2	0	0	0
ME44-P3	ME44	3	2 (SEED)	1 (SEED)	3	0	0
ME46-P1	ME46	3	2 (SEED)	3 (SEED)	2 (SEED)	0	0
NATAN Z	Natanz-1	3	2	0	2	0	0
NEE 57234-P5	Nee57234	3	0	0	0	0	0
PI 204624 (USDA-GRIN, Turkey)	PI 204624 (s.s. 4-4)	3	0	0	0	0	0
PI 221960 (s.v. 10-1)	PI221960 (s.v. 10-1)	3	0	0	3	0	0
PI442553	PI 442553	3	0	0	0	0	0
SET 28	Set 28	3	0	0	0	0	0
SET 41	Set 41	3	0	0	1 (SEED)	0	0
SET 42	Set 42	3	0	0	0	0	0
SET 43	Set 43	3	0	0	0	0	0
SET 871	Set 871	3	0	0	0	0	0
SET 992	Set 992	3	0	0	0	0	0
Sweeney 2033 -P4	Sweeney 2033	3	0	0	1	0	0
Thompson s.n. - P1	Thompson 1	3	0	0	0	0	0
Thompson s.n. -P4 (T.Kellogg lab, USA)	Thompson 1	3	0	1	1 (SEED)	0	0
THOMPSON-P3	Thompson 1	3	0	0	0	0	0
THOMPSON-P5	Thompson 1	3	0	0	0	0	0
UM8-Portage La Prairie2	UM8-Portage LaPrairie MB Canada	3	0	0	0	0	0
UMDEL-Deloraine	Umdel-Deloraine MB Canada	3	0	0	0	2 (SEED)	0
Waselkov s.n. Momence-P3	WASELKOV s.n.Momence	3	0	0	0	0	0
Waselkov s.n. Rock Falls – P2	WASELKOV s.n rockfalls	3	0	0	2 (GROWTH)	0	0
WASELKOV s.n.Momence-P1(T.Kellogg lab, USA)	WASELKOV s.n.Momence	3	0	1 (SEED)	0	0	0
WASELKOV s.n.momence-P5	WASELKOV s.n.Momence	3	0	0	0	0	0
1 Numbers of plants surviving to six weeks after exposure (n=3). Plants that set seed are marked with "SEED"; "GROWTH" indicates regrowth.
2 Canadian accessions previously identified as resistant to HRAC 1 herbicides
3 Canadian accessions previously identified as resistant to HRAC 2 herbicides

## Sheet: S4. Target Gene NP
Table S4. Nucleotide polymorphism data for Setaria genotypes for Acetyl-CoA carboxylase (Seita.7G030200, Seita.9G271700), Acetolactate synthase (Seita.1G169700), 5-enolpyruvylshikimate-3-phosphate (Seita.4G023200), and four homologs of Glutamine synthetase (Seita.1G311400, Seita.3G024100, Seita.9G118300, Seita.9G485600)
	GENE	ACCase_7	ACCase_7	ACCase_7	ACCase_7	ACCase_7	ACCase_7	ACCase_7	ACCase_7	ACCase_7	ACCase_7	ACCase_7	ACCase_7	ACCase_7	ACCase_7	ACCase_7	ACCase_7	ACCase_7	ACCase_7	ACCase_7	ACCase_7	ACCase_7	ACCase_7	ACCase_7	ACCase_7	ACCase_7	ACCase_7	ACCase_7	ACCase_7	ACCase_7	ACCase_7	ACCase_7	ACCase_7	ACCase_7	ACCase_7	ACCase_7	ACCase_7	ACCase_7	ACCase_7	ACCase_7	ACCase_7	ACCase_7	ACCase_7	ACCase_7	ACCase_7	ACCase_7	ACCase_7	ACCase_7	ACCase_7
	GENOMIC POSITION	8714451	8714450	8714449	8714448	8714441	8714431	8714388	8714381	8714310	8714122	8714082	8714077	8714033	8714023	8714022	8714019	8714017	8714014	8713999	8713998	8713994	8713984	8713970	8713949	8713937	8713930	8713929	8713922	8713918	8713906	8713905	8713893	8713889	8713881	8713876	8713875	8713870	8713859	8713851	8713850	8713843	8713835	8713826	8713824	8713811	8713810	8713787	8713711
	REGION	UTR	UTR	UTR	UTR	UTR	UTR	UTR	UTR	UTR	UTR	UTR	UTR	UTR	UTR	UTR	UTR	UTR	UTR	UTR	UTR	UTR	UTR	UTR	UTR	UTR	UTR	UTR	UTR	UTR	UTR	UTR	UTR	UTR	UTR	UTR	UTR	UTR	UTR	UTR	UTR	UTR	UTR	UTR	UTR	UTR	UTR	UTR	UTR
	Reference Genome Alelle	G	G	G	A	A	G	G	C	G	C	G	G	A	T	G	G	C	A	T	G	T	T	G	T	C	T	A	T	C	C	G	G	G	C	A	G	T	G	T	A	A	C	C	C	C	A	T	A
	Alternate Genome Alelle	T	C,T	C,T	C,G,T	G	C	A	T	A	T	A	A	G	C	A	A	T	C	A	T	C	C	A	C	G	C	G	A	T	T	A	T	A	T	G	A	C	A	A	G	G	T	T	T	T	G	C	G
Accession ID
1194-P3		-1	H	-	-	B	A	A	A	A	A	A	A	H	C	C	H	H	H	A	A	H	H	A	H	B	B	H	H	D	A	H	H	A	D	B	A	H	B	H	B	C	D	A	H	D	A	H	H
1212-P3		-	H	H	H	B	A	A	A	A	A	A	A	H	C	C	H	H	H	A	A	H	H	A	H	B	C	H	H	D	A	H	H	A	A	B	A	H	B	H	B	C	A	A	H	A	A	H	H
1235-P1		-	-	-	-	B	A	A	A	A	A	A	A	H	C	C	H	H	H	A	A	H	H	A	H	B	B	H	H	D	A	H	H	A	D	B	A	H	B	H	B	C	D	A	H	D	A	H	H
1243 KELLOGG-P3		-	-	-	-	B	A	A	A	A	A	A	A	H	C	C	H	H	H	A	A	H	H	A	H	B	B	H	H	D	A	H	H	A	D	B	A	H	B	H	C	C	D	A	H	D	A	H	H
A10		-	-	-	-	B	A	A	A	A	A	A	H	C	C	B	H	H	C	A	A	H	H	A	H	B	C	H	H	D	A	H	H	A	A	B	A	H	B	C	B	C	A	A	H	A	A	C	H
96----79		-	H	-	-	B	A	A	A	A	A	A	A	C	C	C	H	H	H	A	A	H	H	A	H	B	B	H	H	D	A	H	H	A	A	B	A	H	B	H	B	C	A	A	H	A	A	H	H
21519 (1-3)		-	H	H	D	D	A	A	A	A	A	A	A	H	H	C	H	H	H	A	A	H	H	A	H	B	C	H	H	D	A	H	H	A	D	B	A	H	B	H	B	C	A	A	H	A	A	H	H
ME011-P3		-	-	-	-	-	-	A	A	A	A	A	A	C	C	B	H	H	H	A	A	H	H	A	H	B	C	H	H	D	A	H	H	A	D	B	A	H	B	H	B	B	A	A	H	D	A	C	H
ME012-P1		-	-	H	-	B	A	A	A	A	A	A	A	H	H	C	H	H	H	A	A	H	H	A	H	B	B	H	H	D	A	H	H	A	A	B	A	C	B	H	B	C	A	A	H	A	D	H	H
ME013 - P2		-	-	-	-	-	-	A	A	A	A	A	A	C	C	B	H	H	H	A	A	H	H	A	H	B	B	H	H	D	A	H	H	A	A	B	A	H	B	H	B	C	A	A	H	D	A	H	H
ME14-P3		-	-	-	-	-	A	A	A	A	A	A	A	C	C	C	H	H	H	A	A	H	H	A	H	B	B	H	H	D	A	H	H	A	A	B	A	H	B	H	B	C	D	A	H	D	A	H	H
ME017-P3		-	-	-	-	-	-	A	A	A	A	A	D	C	C	B	H	H	H	A	A	H	H	A	H	B	B	H	H	D	A	H	H	A	D	B	A	H	B	H	B	C	A	A	H	A	A	C	H
ME22-P1		-	-	-	-	-	-	A	A	A	A	A	D	C	C	B	H	H	H	A	A	H	H	A	H	B	B	H	H	D	A	H	H	A	D	B	A	H	B	H	B	C	A	A	H	A	A	C	H
ME023V-P2		-	-	-	-	-	-	A	A	A	A	A	A	C	C	C	H	H	H	A	A	H	H	A	H	B	B	H	H	D	A	H	H	A	D	B	A	H	B	H	B	C	A	A	H	A	A	H	H
ME24V-P1		-	-	-	-	-	-	A	A	A	A	A	A	C	H	C	H	H	H	A	A	H	H	A	H	B	B	H	H	D	A	H	H	A	D	B	A	H	B	H	B	C	A	A	H	A	A	H	H
ME032V-P2		-	-	-	-	-	-	A	A	A	A	A	A	C	C	C	H	H	H	A	A	H	H	A	H	B	C	H	H	D	A	H	H	A	A	B	A	H	B	H	B	C	A	A	H	A	A	H	H
ME049V (T.Kellogg lab, USA)		-	-	-	-	-	A	A	A	A	A	A	A	C	H	B	H	H	H	A	A	H	H	A	H	B	B	H	H	D	A	H	H	A	D	B	A	H	B	H	B	C	D	A	H	D	A	C	H
ME050V		-	-	-	-	B	A	A	A	A	A	A	A	C	C	C	H	H	H	A	A	H	H	A	H	B	C	H	H	D	A	H	H	A	D	B	A	H	B	H	B	C	A	A	H	A	A	H	H
ME051V-P1 (T.Kellogg lab, USA)		-	-	-	-	-	-	-	A	A	A	A	A	C	C	C	H	H	H	A	A	H	H	A	H	B	B	H	H	D	A	H	H	A	A	B	A	C	B	H	B	C	A	A	H	A	A	C	H
1186-P4		-	-	-	-	B	A	A	A	A	A	A	A	C	C	C	H	H	H	A	A	H	H	A	H	B	B	H	H	H	A	H	-	-	D	B	A	H	B	C	B	B	A	A	H	A	A	C	H
1209 (T.Kellogg lab, USA)		-	-	-	-	-	A	A	A	A	A	A	A	C	C	B	H	H	H	A	A	H	H	A	H	B	B	H	H	D	A	H	H	A	A	B	A	H	B	H	B	C	A	A	H	A	A	H	H
1229-P2		-	-	-	-	-	-	A	A	A	A	A	A	H	C	C	H	H	H	A	A	H	H	A	H	B	B	H	H	D	A	H	H	A	A	B	A	H	B	H	B	C	A	A	H	A	A	H	H
1231-P1		-	-	H	H	B	A	A	A	A	A	A	A	C	C	C	H	H	H	A	A	H	H	A	H	B	B	H	H	D	A	H	H	A	A	B	A	H	B	H	B	C	A	A	H	A	A	H	H
ME015-P1		-	H	H	D	B	A	A	A	A	A	A	A	H	C	C	H	H	H	A	A	H	H	A	H	B	B	H	H	D	A	H	H	A	D	B	A	C	B	H	B	C	A	A	H	A	A	H	H
ME35-P1		-	-	-	-	-	A	A	A	A	A	A	H	C	C	B	H	H	C	A	A	H	H	A	H	B	B	H	H	D	A	H	H	A	A	B	A	H	B	H	B	C	A	A	H	A	A	C	H
ME40-P3		-	-	-	-	B	A	A	A	A	A	A	A	C	C	C	H	H	H	A	A	H	H	A	H	B	B	H	H	D	A	H	H	A	A	B	A	H	B	H	B	C	A	A	H	A	A	H	H
WASELKOV s.n.Momence-P1(T.Kellogg lab, USA)		-	-	-	-	C	A	A	A	A	A	A	A	C	C	C	H	H	H	A	A	H	H	A	H	B	B	H	H	D	A	H	-	A	D	B	A	H	B	H	B	C	D	A	H	D	A	H	H
Thompson s.n. -P4 (T.Kellogg lab, USA)		H	H	H	H	B	A	A	A	A	A	A	A	C	C	C	H	H	H	A	A	H	H	A	H	B	C	H	H	D	A	H	H	A	A	B	A	H	B	H	B	C	D	A	H	D	A	H	H
230134 (s.v. 12-1) (USDA-GRIN, Iran)		-	-	-	-	-	-	A	A	A	A	A	A	H	C	C	H	H	H	A	A	H	H	A	H	B	B	H	H	D	A	H	H	A	D	B	A	H	B	H	B	C	A	D	H	A	A	H	H
204727		-	-	-	-	-	A	A	A	A	A	A	A	C	C	C	H	H	H	A	A	H	H	A	H	B	C	H	H	D	A	-	H	A	D	B	A	H	B	H	B	C	A	A	H	A	A	H	H
223677 (s.v. 11-4) (USDA-GRIN, Iran)		-	-	-	-	B	A	A	A	A	A	A	A	H	C	C	H	H	H	A	A	H	H	A	H	B	B	H	H	D	A	H	H	A	A	B	A	H	B	H	C	C	D	A	H	D	A	H	H
1212-P3		-	-	-	-	-	-	-	-	-	-	-	-	-	-	-	-	-	-	-	-	-	-	-	-	-	-	-	-	-	-	-	-	-	-	-	-	-	-	-	-	-	-	-	-	-	-	-	-
ME 14-P1		-	-	-	-	-	-	-	-	-	-	-	-	-	-	-	-	-	-	-	-	-	-	-	-	-	-	-	-	-	-	-	-	-	-	-	-	-	-	-	-	-	-	-	-	-	-	-	-
ME14-P3		-	-	-	-	-	-	-	-	-	-	-	-	-	-	-	-	-	-	-	-	-	-	-	-	-	-	-	-	-	-	-	-	-	-	-	-	-	-	-	-	-	-	-	-	-	-	-	-
ME015-P1		-	-	-	-	-	-	-	-	-	-	-	-	-	-	-	-	-	-	-	-	-	-	-	-	-	-	-	-	-	-	-	-	-	-	-	-	-	-	-	-	-	-	-	-	-	-	-	-
ME15-P3		-	-	-	-	-	-	-	-	-	-	-	-	-	-	-	-	-	-	-	-	-	-	-	-	-	-	-	-	-	-	-	-	-	-	-	-	-	-	-	-	-	-	-	-	-	-	-	-
ME16-P2		-	-	-	-	-	-	-	-	-	-	-	-	-	-	-	-	-	-	-	-	-	-	-	-	-	-	-	-	-	-	-	-	-	-	-	-	-	-	-	-	-	-	-	-	-	-	-	-
ME16-P3		-	-	-	-	-	-	-	-	-	-	-	-	-	-	-	-	-	-	-	-	-	-	-	-	-	-	-	-	-	-	-	-	-	-	-	-	-	-	-	-	-	-	-	-	-	-	-	-
ME017-P3		-	-	-	-	-	-	-	-	-	-	-	-	-	-	-	-	-	-	-	-	-	-	-	-	-	-	-	-	-	-	-	-	-	-	-	-	-	-	-	-	-	-	-	-	-	-	-	-
ME17-P2		-	-	-	-	-	-	-	-	-	-	-	-	-	-	-	-	-	-	-	-	-	-	-	-	-	-	-	-	-	-	-	-	-	-	-	-	-	-	-	-	-	-	-	-	-	-	-	-
ME19-P3		-	-	-	-	-	-	-	-	-	-	-	-	-	-	-	-	-	-	-	-	-	-	-	-	-	-	-	-	-	-	-	-	-	-	-	-	-	-	-	-	-	-	-	-	-	-	-	-
2643		-	-	-	-	-	-	-	-	-	-	-	-	-	-	-	-	-	-	-	-	-	-	-	-	-	-	-	-	-	-	-	-	-	-	-	-	-	-	-	-	-	-	-	-	-	-	-	-
ME20-P1		-	-	-	-	-	-	-	-	-	-	-	-	-	-	-	-	-	-	-	-	-	-	-	-	-	-	-	-	-	-	-	-	-	-	-	-	-	-	-	-	-	-	-	-	-	-	-	-
ME20-P2		-	-	-	-	-	-	-	-	-	-	-	-	-	-	-	-	-	-	-	-	-	-	-	-	-	-	-	-	-	-	-	-	-	-	-	-	-	-	-	-	-	-	-	-	-	-	-	-
ME21-P2		-	-	-	-	-	-	-	-	-	-	-	-	-	-	-	-	-	-	-	-	-	-	-	-	-	-	-	-	-	-	-	-	-	-	-	-	-	-	-	-	-	-	-	-	-	-	-	-
ME22-P2		-	-	-	-	-	-	-	-	-	-	-	-	-	-	-	-	-	-	-	-	-	-	-	-	-	-	-	-	-	-	-	-	-	-	-	-	-	-	-	-	-	-	-	-	-	-	-	-
ME22-P3		-	-	-	-	-	-	-	-	-	-	-	-	-	-	-	-	-	-	-	-	-	-	-	-	-	-	-	-	-	-	-	-	-	-	-	-	-	-	-	-	-	-	-	-	-	-	-	-
ME023V-P2		-	-	-	-	-	-	-	-	-	-	-	-	-	-	-	-	-	-	-	-	-	-	-	-	-	-	-	-	-	-	-	-	-	-	-	-	-	-	-	-	-	-	-	-	-	-	-	-
ME24V-P1		-	-	-	-	-	-	-	-	-	-	-	-	-	-	-	-	-	-	-	-	-	-	-	-	-	-	-	-	-	-	-	-	-	-	-	-	-	-	-	-	-	-	-	-	-	-	-	-
ME24V-P2		-	-	-	-	-	-	-	-	-	-	-	-	-	-	-	-	-	-	-	-	-	-	-	-	-	-	-	-	-	-	-	-	-	-	-	-	-	-	-	-	-	-	-	-	-	-	-	-
ME25V-P2		-	-	-	-	-	-	-	-	-	-	-	-	-	-	-	-	-	-	-	-	-	-	-	-	-	-	-	-	-	-	-	-	-	-	-	-	-	-	-	-	-	-	-	-	-	-	-	-
ME26-P3		-	-	-	-	-	-	-	-	-	-	-	-	-	-	-	-	-	-	-	-	-	-	-	-	-	-	-	-	-	-	-	-	-	-	-	-	-	-	-	-	-	-	-	-	-	-	-	-
4694-Rockyford AB		-	-	-	-	-	-	-	-	-	-	-	-	-	-	-	-	-	-	-	-	-	-	-	-	-	-	-	-	-	-	-	-	-	-	-	-	-	-	-	-	-	-	-	-	-	-	-	-
6519-Deloraine MB		-	-	-	-	-	-	-	-	-	-	-	-	-	-	-	-	-	-	-	-	-	-	-	-	-	-	-	-	-	-	-	-	-	-	-	-	-	-	-	-	-	-	-	-	-	-	-	-
ME26-P2		-	-	-	-	-	-	-	-	-	-	-	-	-	-	-	-	-	-	-	-	-	-	-	-	-	-	-	-	-	-	-	-	-	-	-	-	-	-	-	-	-	-	-	-	-	-	-	-
ME 28V -P2		-	-	-	-	-	-	-	-	-	-	-	-	-	-	-	-	-	-	-	-	-	-	-	-	-	-	-	-	-	-	-	-	-	-	-	-	-	-	-	-	-	-	-	-	-	-	-	-
ME28V-P3		-	-	-	-	-	-	-	-	-	-	-	-	-	-	-	-	-	-	-	-	-	-	-	-	-	-	-	-	-	-	-	-	-	-	-	-	-	-	-	-	-	-	-	-	-	-	-	-
ME33V-P3		-	-	-	-	-	-	-	-	-	-	-	-	-	-	-	-	-	-	-	-	-	-	-	-	-	-	-	-	-	-	-	-	-	-	-	-	-	-	-	-	-	-	-	-	-	-	-	-
ME33V-P2		-	-	-	-	-	-	-	-	-	-	-	-	-	-	-	-	-	-	-	-	-	-	-	-	-	-	-	-	-	-	-	-	-	-	-	-	-	-	-	-	-	-	-	-	-	-	-	-
ME34V-P1		-	-	-	-	-	-	-	-	-	-	-	-	-	-	-	-	-	-	-	-	-	-	-	-	-	-	-	-	-	-	-	-	-	-	-	-	-	-	-	-	-	-	-	-	-	-	-	-
ME34V-P2		-	-	-	-	-	-	-	-	-	-	-	-	-	-	-	-	-	-	-	-	-	-	-	-	-	-	-	-	-	-	-	-	-	-	-	-	-	-	-	-	-	-	-	-	-	-	-	-
ME35-P1		-	-	-	-	-	-	-	-	-	-	-	-	-	-	-	-	-	-	-	-	-	-	-	-	-	-	-	-	-	-	-	-	-	-	-	-	-	-	-	-	-	-	-	-	-	-	-	-
ME35-P2		-	-	-	-	-	-	-	-	-	-	-	-	-	-	-	-	-	-	-	-	-	-	-	-	-	-	-	-	-	-	-	-	-	-	-	-	-	-	-	-	-	-	-	-	-	-	-	-
5403 Swan lake MB Canada		-	-	-	-	-	-	-	-	-	-	-	-	-	-	-	-	-	-	-	-	-	-	-	-	-	-	-	-	-	-	-	-	-	-	-	-	-	-	-	-	-	-	-	-	-	-	-	-
ME35-P3		-	-	-	-	-	-	-	-	-	-	-	-	-	-	-	-	-	-	-	-	-	-	-	-	-	-	-	-	-	-	-	-	-	-	-	-	-	-	-	-	-	-	-	-	-	-	-	-
ME41-P2		-	-	-	-	-	-	-	-	-	-	-	-	-	-	-	-	-	-	-	-	-	-	-	-	-	-	-	-	-	-	-	-	-	-	-	-	-	-	-	-	-	-	-	-	-	-	-	-
ME42-P1		-	-	-	-	-	-	-	-	-	-	-	-	-	-	-	-	-	-	-	-	-	-	-	-	-	-	-	-	-	-	-	-	-	-	-	-	-	-	-	-	-	-	-	-	-	-	-	-
ME42-P2		-	-	-	-	-	-	-	-	-	-	-	-	-	-	-	-	-	-	-	-	-	-	-	-	-	-	-	-	-	-	-	-	-	-	-	-	-	-	-	-	-	-	-	-	-	-	-	-
ME43-P1		-	-	-	-	-	-	-	-	-	-	-	-	-	-	-	-	-	-	-	-	-	-	-	-	-	-	-	-	-	-	-	-	-	-	-	-	-	-	-	-	-	-	-	-	-	-	-	-
ME43-P2		-	-	-	-	-	-	-	-	-	-	-	-	-	-	-	-	-	-	-	-	-	-	-	-	-	-	-	-	-	-	-	-	-	-	-	-	-	-	-	-	-	-	-	-	-	-	-	-
ME43-P3		-	-	-	-	-	-	-	-	-	-	-	-	-	-	-	-	-	-	-	-	-	-	-	-	-	-	-	-	-	-	-	-	-	-	-	-	-	-	-	-	-	-	-	-	-	-	-	-
ME44-P2		-	-	-	-	-	-	-	-	-	-	-	-	-	-	-	-	-	-	-	-	-	-	-	-	-	-	-	-	-	-	-	-	-	-	-	-	-	-	-	-	-	-	-	-	-	-	-	-
ME44-P3		-	-	-	-	-	-	-	-	-	-	-	-	-	-	-	-	-	-	-	-	-	-	-	-	-	-	-	-	-	-	-	-	-	-	-	-	-	-	-	-	-	-	-	-	-	-	-	-
ME46-P1		-	-	-	-	-	-	-	-	-	-	-	-	-	-	-	-	-	-	-	-	-	-	-	-	-	-	-	-	-	-	-	-	-	-	-	-	-	-	-	-	-	-	-	-	-	-	-	-
6067-Gilbert Plains MB Canada		-	-	-	-	-	-	-	-	-	-	-	-	-	-	-	-	-	-	-	-	-	-	-	-	-	-	-	-	-	-	-	-	-	-	-	-	-	-	-	-	-	-	-	-	-	-	-	-
SET 28		-	-	-	-	-	-	-	-	-	-	-	-	-	-	-	-	-	-	-	-	-	-	-	-	-	-	-	-	-	-	-	-	-	-	-	-	-	-	-	-	-	-	-	-	-	-	-	-
SET 42		-	-	-	-	-	-	-	-	-	-	-	-	-	-	-	-	-	-	-	-	-	-	-	-	-	-	-	-	-	-	-	-	-	-	-	-	-	-	-	-	-	-	-	-	-	-	-	-
SET 992		-	-	-	-	-	-	-	-	-	-	-	-	-	-	-	-	-	-	-	-	-	-	-	-	-	-	-	-	-	-	-	-	-	-	-	-	-	-	-	-	-	-	-	-	-	-	-	-
UM8-PORTAGE		-	-	-	-	-	-	-	-	-	-	-	-	-	-	-	-	-	-	-	-	-	-	-	-	-	-	-	-	-	-	-	-	-	-	-	-	-	-	-	-	-	-	-	-	-	-	-	-
UMDEL-Deloraine MB Canada		-	-	-	-	-	-	-	-	-	-	-	-	-	-	-	-	-	-	-	-	-	-	-	-	-	-	-	-	-	-	-	-	-	-	-	-	-	-	-	-	-	-	-	-	-	-	-	-
80 VELA-P3		-	-	-	-	-	-	-	-	-	-	-	-	-	-	-	-	-	-	-	-	-	-	-	-	-	-	-	-	-	-	-	-	-	-	-	-	-	-	-	-	-	-	-	-	-	-	-	-
A10		-	-	-	-	-	-	-	-	-	-	-	-	-	-	-	-	-	-	-	-	-	-	-	-	-	-	-	-	-	-	-	-	-	-	-	-	-	-	-	-	-	-	-	-	-	-	-	-
6501 – Deloraine MB Canada		-	-	-	-	-	-	-	-	-	-	-	-	-	-	-	-	-	-	-	-	-	-	-	-	-	-	-	-	-	-	-	-	-	-	-	-	-	-	-	-	-	-	-	-	-	-	-	-
6587		-	-	-	-	-	-	-	-	-	-	-	-	-	-	-	-	-	-	-	-	-	-	-	-	-	-	-	-	-	-	-	-	-	-	-	-	-	-	-	-	-	-	-	-	-	-	-	-
6874 -Edward MB Canada		-	-	-	-	-	-	-	-	-	-	-	-	-	-	-	-	-	-	-	-	-	-	-	-	-	-	-	-	-	-	-	-	-	-	-	-	-	-	-	-	-	-	-	-	-	-	-	-
Waselkov s.n. Rock Falls – P2		-	-	-	-	B	B	A	C	A	A	A	A	H	C	C	H	H	H	A	A	H	H	A	H	B	C	H	H	D	A	H	H	A	A	B	A	H	B	H	C	C	A	A	H	A	A	H	C
1237 - P4		H	H	H	H	B	A	A	A	A	A	A	A	H	C	C	H	H	H	A	A	H	H	A	H	B	C	H	H	D	A	H	H	A	D	B	A	H	B	H	B	C	D	A	H	D	A	H	H
Sweeney 2033 -P4		-	-	-	-	-	A	A	A	A	A	A	A	C	C	C	H	H	C	A	A	H	H	A	H	B	B	H	H	D	A	H	H	A	A	B	A	H	B	H	B	C	A	A	H	A	A	C	H
204624 (USDA-GRIN, Turkey)		-	-	-	-	-	-	A	A	A	A	A	A	C	C	B	H	H	C	A	A	H	H	A	H	B	B	H	H	D	A	H	H	A	D	B	A	H	B	H	B	C	A	A	H	A	A	C	H
204628		-	-	-	-	B	A	A	A	A	A	A	A	C	C	C	H	H	H	A	A	H	H	A	H	B	C	H	H	D	A	H	H	A	A	B	A	H	B	H	B	C	A	A	H	A	A	H	H
204730		-	H	-	-	B	A	A	A	A	A	A	A	C	C	C	H	H	H	A	A	H	H	A	H	B	B	H	H	D	A	-	-	-	A	B	A	H	B	H	B	C	A	A	H	A	A	H	H
230134 (s.v. 12-1) (USDA-GRIN, Iran)		-	-	-	-	-	-	A	A	A	A	A	A	H	C	C	H	H	H	A	A	H	H	A	H	B	B	H	H	D	A	H	H	A	A	B	A	H	B	H	B	C	A	D	H	A	A	H	H
408811 (s.v. 15-1) (USDA-GRIN, China)		-	-	-	H	B	A	A	A	A	A	A	A	C	H	C	H	H	H	A	A	H	H	A	H	B	C	H	H	D	A	H	H	A	A	B	A	H	B	H	B	C	A	A	H	A	A	H	H
88 VELA		-	-	-	-	B	A	A	A	A	A	A	A	C	C	C	H	H	C	A	A	H	H	A	H	B	C	H	H	D	A	H	H	A	A	B	A	H	B	H	B	C	A	A	H	A	A	H	H
89 VELA		-	-	-	-	-	-	A	A	A	A	A	A	C	C	B	H	H	H	A	A	H	H	A	H	B	B	H	H	D	A	H	H	A	A	B	A	H	B	H	B	C	A	A	H	A	A	C	H
8054		-	-	-	-	-	-	A	A	H	A	A	A	H	C	B	H	H	H	A	A	H	H	A	H	B	B	H	H	D	A	H	H	A	D	B	A	H	B	H	B	C	A	A	H	A	A	H	B
1 Allelic designation from reference genome (A), alternate allele (B), heterozygotic (H), ambiguous A or H (C), ambiguous B or H (D), or missing data (-). See Peng et al. 2018.
[truncated: 4,767 more columns]

## Sheet: S5. Allelic frequency
Table S5. Ratios of allelic frequency for all intragenic loci for susceptible and resistant genotypes
Herbicide	Gene	Target Gene	Susceptibility	A Allele	B Allele	H Alleles	Chi squared test1	Equivalent p-value1
Nicosulfuron	Acetolactate synthase	Seita.1G169700	Resistant	0.904679	0.0244115	0.0709096	36.583	0.0001
			Susceptible	0.939911	0.0204965	0.0395926
Fluazifop	Acetyl-CoA carboxylase (plastid)	Seita.7G030200	Resistant	0.884628	0.0359761	0.0793955	11.357	0.0034
			Susceptible	0.898215	0.0344718	0.0673134
Sethoxydim	Acetyl-CoA carboxylase (plastid)	Seita.7G030200	Resistant	0.885743	0.0357685	0.0784884	8.127	0.0172
			Susceptible	0.89738	0.0345897	0.0680303
Fluazifop	Acetyl-CoA carboxylase (cystolic)	Seita.9G271700	Resistant	0.639831	0.351695	0.00847458	5.626	0.06
			Susceptible	0.728213	0.270803	0.000984737
Sethoxydim	Acetyl-CoA carboxylase (cystolic)	Seita.9G271700	Resistant	0.542373	0.449153	0.00847458	20.084	0.0001
			Susceptible	0.739537	0.259478	0.000984737
Glyphosate	EPSP synthase	Seita.4G023200	Resistant	0.867089	0.132911	0	1.336	0.5128
			Susceptible	0.85458	0.136449	0.00897073
Glufosinate	Glutamine Synthetase	Seita.1G311400	Resistant	0.956522	0.0434783	0	0.608	0.4354
			Susceptible	0.938946	0.061054	0
Glufosinate	Glutamine Synthetase	Seita.3G024100	Resistant	0.619403	0.380597	0	0.828	0.363
			Susceptible	0.658837	0.341163	0
Glufosinate	Glutamine Synthetase	Seita.9G118300	Resistant	0.793651	0.206349	0	2.341	0.3102
			Susceptible	0.821196	0.168147	0.0106572
Glufosinate	Glutamine Synthetase	Seita.9G485600	Resistant	0.954545	0.0454545	0	1.382	0.2397
			Susceptible	0.804384	0.195616	0
1Chi-squared results tested the hypothesis that resistant genotypes had different allelic frequencies than the overall population. Bolded Chi & p statistics indicated significance < 0.05.
